# Supplementary material for: Association between serum tricosanoic acid and cognitive function in older adults: findings from the NHANES and GEO databases
Source: Front Aging Neurosci. 2025 Mar 20;17:1534303. doi: 10.3389/fnagi.2025.1534303 (PMC11965615; doi:10.3389/fnagi.2025.1534303)
Supplement: Supplementary file 1 [file Table_1.xlsx]

## Sheet: Supplementary table1
Symbol	logFC	AveExpr	t	P.Value	adj.P.Val	B
ANTXR1	0.817116	5.65155	6.83609	5.48387e-10	1.53625e-05	12.3174
APLP2	-0.408623	5.64551	-6.67978	1.16327e-09	1.62939e-05	11.6745
C15orf52	1.03328	2.99967	6.44828	3.50125e-09	3.26947e-05	10.2949
Septin 9	0.643338	5.95917	6.35087	5.54114e-09	3.88074e-05	10.2044
VSIG2	-0.487073	3.00503	-6.06324	2.11371e-08	0.000118427	8.76412
FCGRT	0.647334	4.06233	5.92567	3.972e-08	0.000185453	8.24248
AIFM3	0.567633	3.3681	5.84103	5.83661e-08	0.000233581	7.8317
LOC652615	-0.477694	3.37541	-5.7426	9.10208e-08	0.00027447	7.48256
GFAP	0.880091	8.32822	5.70597	1.07292e-07	0.00027447	7.47488
LAMB2	0.783959	5.43526	5.7135	1.03729e-07	0.00027447	7.45828
NME4	0.455417	5.76403	5.70475	1.07879e-07	0.00027447	7.44343
LOC100134743	-0.300188	5.85599	-5.68555	1.17571e-07	0.00027447	7.37865
FBLN7	-0.733488	3.15745	-5.56866	1.97856e-07	0.000426365	6.77371
HIGD1B	1.04675	4.79129	5.53097	2.33757e-07	0.000467748	6.67046
LOC440027	0.3782	9.00955	5.49258	2.76859e-07	0.000515992	6.54256
LOC646197	-0.42964	7.07239	-5.47837	2.94705e-07	0.000515992	6.52798
LOC100131196	0.342206	7.97558	5.46359	3.14477e-07	0.000518221	6.45805
C22orf13	0.569646	3.20555	5.43053	3.63507e-07	0.000563986	6.17912
PBX2	0.463613	5.61161	5.39232	4.29523e-07	0.000572984	6.16009
PPIL4	-0.651728	2.97789	-5.41064	3.9653e-07	0.000563986	6.13051
LOC651100	-0.498377	2.1678	-5.40713	4.02646e-07	0.000563986	6.05931
SNORD108	-0.429742	7.94559	-5.34329	5.31628e-07	0.000647523	5.94966
LOC391746	-0.436491	2.43728	-5.36575	4.82201e-07	0.000614017	5.91102
FGFRL1	0.700115	3.95498	5.32361	5.78994e-07	0.000675831	5.8073
RPPH1	0.719922	8.65604	5.29182	6.64322e-07	0.000744413	5.73434
RPS11	0.332568	9.21092	5.24943	7.9746e-07	0.000859232	5.52222
LOC654192	-0.456357	4.65496	-5.2	9.85794e-07	0.000977841	5.38241
WBP11P1	-0.305923	4.76279	-5.19239	1.01841e-06	0.000977841	5.3534
LOC728453	0.466424	5.72271	5.1782	1.08207e-06	0.000977841	5.30904
HEBP2	0.588096	4.36743	5.18272	1.06135e-06	0.000977841	5.2845
BMP5	0.688368	2.23283	5.20311	9.72734e-07	0.000977841	5.25849
DCN	0.998955	5.07326	5.12183	1.37545e-06	0.00120412	5.06701
NFIA	0.678604	5.65209	5.09998	1.50899e-06	0.00128099	4.99957
AEBP1	1.35345	4.66466	5.08423	1.61293e-06	0.00129099	4.89929
PHGDH	0.557952	6.25879	5.06399	1.75684e-06	0.00131322	4.8647
LOC100132707	0.685268	2.62308	5.08867	1.58294e-06	0.00129099	4.83667
RPS25	0.327858	9.74588	5.07344	1.68821e-06	0.00131322	4.771
RPL35A	0.483364	6.58242	5.02963	2.03036e-06	0.00145842	4.7295
RAMP1	0.718176	2.44937	5.06071	1.78134e-06	0.00131322	4.72667
TMEM14C	0.3517	4.48416	5.01313	2.17599e-06	0.00148679	4.64139
SDHC	0.479341	6.57022	4.99616	2.33636e-06	0.00152211	4.59905
TERF2IP	-0.378778	6.97713	-4.99873	2.3114e-06	0.00152211	4.59554
FAM107A	0.496391	9.34741	5.01963	2.11741e-06	0.00148293	4.58975
LOC645138	0.309141	8.54796	4.98559	2.44204e-06	0.0015548	4.49619
KLHL35	-0.432678	3.28436	-4.96964	2.6104e-06	0.00159973	4.44564
NWD1	1.13329	1.51119	4.96814	2.62681e-06	0.00159973	4.38079
SARS	-0.363415	6.2252	-4.93569	3.00711e-06	0.00171921	4.36354
KLKB1	0.724623	1.05797	4.95931	2.72534e-06	0.00162442	4.34961
PLEKHM2	0.492157	4.97517	4.92073	3.19993e-06	0.00174483	4.30022
TRIOBP	0.628886	1.7193	4.94072	2.94479e-06	0.00171865	4.27344
ACOT11	0.728603	3.60142	4.92403	3.15637e-06	0.00174483	4.26175
RDH5	0.537148	2.05743	4.91782	3.23877e-06	0.00174483	4.19124
RPS15A	0.666039	7.19865	4.89199	3.60479e-06	0.00189628	4.18759
NR2F1	0.450855	6.98959	4.88863	3.65528e-06	0.00189628	4.17657
ATP2A2	-0.466988	5.6681	-4.87054	3.93894e-06	0.00191587	4.11726
GPAA1	-0.38043	4.889	-4.86885	3.9666e-06	0.00191587	4.1088
C5orf21	0.367782	4.7296	4.87093	3.9327e-06	0.00191587	4.10859
RAD17	-0.397511	3.26632	-4.87975	3.79196e-06	0.00191587	4.10827
LOC731049	-0.340924	3.73143	-4.84513	4.37401e-06	0.00207684	3.99569
INPPL1	0.488605	5.62093	4.83617	4.53823e-06	0.0021189	3.98698
PACSIN3	0.482704	4.60966	4.80245	5.21176e-06	0.00235488	3.84864
SEC11A	0.348924	6.28255	4.78528	5.5911e-06	0.00237781	3.79173
GSDMD	0.661557	2.06327	4.80454	5.16729e-06	0.00235488	3.77801
N6AMT2	0.3055	4.19708	4.78237	5.65803e-06	0.00237781	3.76667
PLXNB1	0.725083	2.61745	4.79801	5.30743e-06	0.00236004	3.76316
LOC645445	-0.488004	1.86638	-4.78683	5.55583e-06	0.00237781	3.71922
FBXL6	0.52048	1.84347	4.78112	5.68691e-06	0.00237781	3.69186
USP13	-0.343351	4.77294	-4.7574	6.26472e-06	0.00250714	3.68911
GOLGA1	0.462723	2.05066	4.76162	6.15793e-06	0.00250714	3.62329
LOC100129028	0.258494	8.71399	4.75989	6.20149e-06	0.00250714	3.60405
RHOQ	0.573036	4.97874	4.72603	7.11687e-06	0.0027971	3.57014
APEX1	-0.349923	5.11561	-4.71714	7.37819e-06	0.0027971	3.5405
FBL	0.385213	5.41505	4.71021	7.58832e-06	0.0027971	3.51471
RPS3	0.355997	7.68057	4.71217	7.52836e-06	0.0027971	3.47905
NFIB	0.350633	7.15491	4.70636	7.70742e-06	0.0028041	3.47583
ARL5A	0.334073	5.53508	4.69801	7.97242e-06	0.00286332	3.46936
LOC647099	0.333783	8.65303	4.71861	7.33428e-06	0.0027971	3.45202
BBOX1	0.799573	2.74302	4.71084	7.56911e-06	0.0027971	3.4511
HIST1H1D	-0.527481	2.92769	-4.69443	8.08874e-06	0.00286833	3.41895
TRIM8	0.418378	6.06758	4.67482	8.75494e-06	0.00302791	3.38018
RPL26	0.54295	5.29422	4.66712	9.03089e-06	0.00304917	3.35499
SNORD64	-0.381438	7.02379	-4.67638	8.70006e-06	0.00302791	3.3545
CARTPT	-1.06744	3.53283	-4.66704	9.03409e-06	0.00304917	3.34427
TRIM37	-0.530803	1.19103	-4.66358	9.16084e-06	0.00305514	3.27081
RPS27L	0.358879	5.26945	4.64363	9.92623e-06	0.00318833	3.26867
LOC100132739	0.875775	2.76657	4.65037	9.661e-06	0.00318404	3.2349
PIAS3	0.533918	3.60173	4.64005	1.00699e-05	0.00318833	3.2269
TMED9	0.439109	3.58236	4.63858	1.01293e-05	0.00318833	3.22258
TNS3	0.662379	4.92426	4.62767	1.05825e-05	0.00327219	3.20794
FBXL14	-0.552084	1.65298	-4.64017	1.00648e-05	0.00318833	3.19114
RPS29	0.430753	7.31285	4.62384	1.07461e-05	0.00327219	3.16232
RPL18	0.255014	7.92219	4.62543	1.0678e-05	0.00327219	3.13799
FLJ35282	-0.545043	1.87985	-4.6083	1.1436e-05	0.00340816	3.0818
LOC728694	-0.418547	2.72011	-4.60172	1.17407e-05	0.00346215	3.07779
HSD17B14	0.559873	0.547734	4.59719	1.1955e-05	0.00347239	3.04535
LOC649583	-0.478836	2.41258	-4.59273	1.21701e-05	0.00347239	3.03791
PLEC1	0.625952	0.864159	4.59439	1.20894e-05	0.00347239	3.0331
C12orf53	-0.394558	4.20472	-4.56556	1.35614e-05	0.003681	2.98125
P8	0.785024	3.7215	4.56833	1.34125e-05	0.003681	2.97019
WDR67	0.53279	2.13837	4.57398	1.31141e-05	0.00367379	2.95663
LOC646200	0.337461	8.90976	4.59065	1.22712e-05	0.00347239	2.9496
LOC647276	0.195261	9.79332	4.60914	1.13975e-05	0.00340816	2.9439
ATP8A2	-0.388526	3.57151	-4.55759	1.39978e-05	0.003681	2.94325
HDAC1	0.561029	3.794	4.55319	1.42441e-05	0.003681	2.92136
INS-IGF2	1.19746	1.68124	4.55651	1.40579e-05	0.003681	2.89685
PREB	0.468286	2.78646	4.55181	1.43224e-05	0.003681	2.89053
ID1	0.722679	1.51471	4.55446	1.41729e-05	0.003681	2.88749
ETV4	0.472854	1.87171	4.55287	1.42626e-05	0.003681	2.88074
SENP5	-0.297388	5.60571	-4.53821	1.51167e-05	0.00384982	2.8783
DNM3	-0.411161	8.1688	-4.55235	1.42918e-05	0.003681	2.82985
LOC100132444	0.501779	7.15828	4.52797	1.57419e-05	0.00393745	2.81379
RPL30	0.439936	7.86078	4.53064	1.55764e-05	0.00393116	2.79266
METTL7A	0.64863	7.348	4.51781	1.63872e-05	0.00406258	2.77246
PTTG1IP	0.468762	5.19218	4.50206	1.74388e-05	0.00424808	2.75421
LOC100128100	-0.637752	1.75937	-4.50231	1.74219e-05	0.00424808	2.70911
NT5DC3	-0.375415	3.70762	-4.47183	1.96421e-05	0.00471749	2.64067
KIAA0174	0.34131	4.44893	4.46939	1.98313e-05	0.00471749	2.63597
RPL39	0.413393	6.41719	4.46818	1.99261e-05	0.00471749	2.61557
LOC729123	-0.300717	4.06533	-4.45935	2.06285e-05	0.00477592	2.59998
CXorf1	-0.63238	2.03047	-4.4646	2.02077e-05	0.00471749	2.58246
ARHGAP19	0.536346	1.27329	4.46502	2.01746e-05	0.00471749	2.57684
WFS1	0.422765	6.53197	4.45586	2.09123e-05	0.00480194	2.56826
CD74	0.89327	5.16281	4.44157	2.21163e-05	0.00499649	2.53844
CKLF	0.416885	4.5661	4.42866	2.3261e-05	0.00513097	2.49215
LOC100134273	0.478372	3.50072	4.43054	2.30903e-05	0.00513097	2.48367
DNALI1	0.489153	4.08781	4.42456	2.36361e-05	0.00513288	2.47323
APOE	0.756806	4.60039	4.41928	2.41281e-05	0.0051884	2.45827
CHST6	0.757717	2.23717	4.42577	2.35249e-05	0.00513288	2.44195
ATP1A1	-0.540534	5.41754	-4.41591	2.44474e-05	0.0051884	2.43772
UBAP2L	-0.329765	6.06821	-4.41637	2.44032e-05	0.0051884	2.42766
FOXD1	0.553134	1.21759	4.413	2.47259e-05	0.00520805	2.39813
MAK10	-0.261637	5.84818	-4.40208	2.58001e-05	0.00537584	2.38256
LOC389101	0.322777	8.69429	4.43285	2.28831e-05	0.00512837	2.37755
LOC387841	0.244868	9.23866	4.4441	2.18987e-05	0.00498756	2.37473
TIMM50	-0.464475	3.44582	-4.3951	2.65099e-05	0.00542078	2.36825
RABL2B	-0.29172	6.60887	-4.40103	2.59063e-05	0.00537584	2.35643
LOC400174	-0.415519	3.9921	-4.38975	2.70669e-05	0.00549457	2.35459
LOC731365	0.287296	7.59947	4.39898	2.61136e-05	0.00537901	2.31958
ITGB5	0.469069	3.77167	4.37392	2.87818e-05	0.00580066	2.29219
C3orf23	0.4469	2.79885	4.36187	3.01565e-05	0.00603432	2.23217
NDP	0.401442	4.4068	4.3495	3.16341e-05	0.0062851	2.21386
THRAP3	0.349404	3.84014	4.34287	3.24543e-05	0.00635787	2.18659
GVIN1	-0.52299	1.1708	-4.34688	3.19556e-05	0.00630425	2.17031
SLC9A3R1	0.509151	4.56184	4.32786	3.43873e-05	0.0066051	2.13878
CYP11A1	-0.34747	2.78075	-4.32581	3.46594e-05	0.0066051	2.1164
RPH3A	-0.557691	6.34156	-4.33064	3.40209e-05	0.0066051	2.10901
LOC100133949	-0.504298	0.978333	-4.32729	3.44632e-05	0.0066051	2.1041
JTB	0.257677	5.86522	4.32104	3.53025e-05	0.0066708	2.10014
MOSPD3	-0.298857	4.74761	-4.31732	3.58113e-05	0.0066708	2.09946
CBS	0.530769	3.89071	4.30945	3.69099e-05	0.0066708	2.0709
YES1	0.44351	4.66365	4.30715	3.72383e-05	0.0066708	2.06674
VAMP1	-0.703019	4.48448	-4.30612	3.73854e-05	0.0066708	2.06092
SLC6A12	0.588218	3.83369	4.3066	3.73171e-05	0.0066708	2.06002
GRAMD1A	0.32604	4.14881	4.30351	3.7762e-05	0.00669534	2.05351
YWHAE	-0.294263	6.40321	-4.31423	3.6239e-05	0.0066708	2.05322
LOC649770	-0.566475	2.96618	-4.30102	3.81244e-05	0.00671708	2.03716
LOC100134360	-0.55501	0.815199	-4.30727	3.72203e-05	0.0066708	2.03696
LOC647361	0.354687	6.85855	4.3103	3.67898e-05	0.0066708	2.03511
LOC653555	-0.284946	5.03213	-4.29369	3.92111e-05	0.00676852	2.01376
FAM80B	0.583554	3.28195	4.29511	3.89982e-05	0.00676852	2.01217
BNIP2	0.386369	4.8504	4.28607	4.03715e-05	0.00689615	1.99269
YTHDF3	-0.317975	3.31445	-4.27686	4.18202e-05	0.00705754	1.95773
FAM181B	0.540243	4.81982	4.26837	4.31981e-05	0.00716066	1.93211
HIST1H3E	-0.454696	0.975706	-4.27044	4.28579e-05	0.00716066	1.91255
ZNF461	-0.279652	7.9035	-4.29514	3.89943e-05	0.00676852	1.91067
DNAJC11	-0.376534	4.24231	-4.25885	4.47969e-05	0.007254	1.89974
PHB	0.610424	3.49298	4.26102	4.4428e-05	0.007254	1.89965
MRPS16	-0.24835	6.30682	-4.26935	4.30369e-05	0.00716066	1.89877
LOC728658	0.356722	8.35151	4.29255	3.93828e-05	0.00676852	1.89366
DOC2B	0.574901	1.78615	4.25988	4.46205e-05	0.007254	1.87704
TRIM27	-0.451539	0.929828	-4.25972	4.4648e-05	0.007254	1.87677
SYTL4	0.789264	5.95431	4.25291	4.58222e-05	0.00737737	1.86549
RPLP1	0.232311	9.74115	4.31582	3.60179e-05	0.0066708	1.8612
ARAF	0.397449	4.64609	4.24521	4.71847e-05	0.00755332	1.85284
MYL12A	0.513664	4.86858	4.24057	4.80254e-05	0.00760103	1.83589
MSRB3	0.514037	4.5939	4.23704	4.86747e-05	0.00761773	1.82526
IRF2BP2	0.389037	2.95269	4.23799	4.84991e-05	0.00761773	1.81525
PMS2CL	-0.338748	3.82996	-4.23104	4.97963e-05	0.00772773	1.80507
TMEM38A	-0.391524	4.09168	-4.22513	5.09271e-05	0.00780428	1.78458
TLN2	-0.516665	3.88063	-4.22485	5.09811e-05	0.00780428	1.78396
LOC649212	-0.506811	1.4593	-4.23034	4.99293e-05	0.00772773	1.77886
PLEKHH2	0.765347	3.13092	4.21712	5.2498e-05	0.00795566	1.74533
FLJ35848	-0.283512	3.93944	-4.21176	5.35743e-05	0.00805121	1.73941
LOC401206	0.271046	9.8697	4.28102	4.11595e-05	0.00698813	1.72516
FEM1B	-0.272898	5.52972	-4.21092	5.37437e-05	0.00805121	1.71679
LOC650428	-0.431869	1.4743	-4.2086	5.42191e-05	0.0080685	1.70635
APLNR	1.14452	4.46319	4.20201	5.55872e-05	0.0080685	1.70605
TTC32	-0.447913	2.7188	-4.20419	5.51308e-05	0.0080685	1.70494
EXOSC6	-0.408631	5.02249	-4.20415	5.51402e-05	0.0080685	1.70246
C16orf75	-0.488959	2.02488	-4.20414	5.51407e-05	0.0080685	1.69595
HBQ1	-0.520245	0.645351	-4.20242	5.55023e-05	0.0080685	1.68694
DAP	0.47652	2.29049	4.20037	5.59325e-05	0.00807676	1.68115
NINL	0.572923	1.32271	4.19671	5.67117e-05	0.00814555	1.6677
PDGFRB	0.573314	3.85267	4.18917	5.83494e-05	0.00825959	1.66121
LOC732432	0.396142	4.33569	4.18692	5.88476e-05	0.00828421	1.65497
RPS24	0.234943	9.27444	4.24268	4.76426e-05	0.0075833	1.63924
PBX1	-0.424179	5.01456	-4.18315	5.96903e-05	0.00836082	1.6303
EMX2	0.809925	3.68276	4.18064	6.02575e-05	0.00839828	1.62994
RPL11	0.279971	8.48235	4.21692	5.25379e-05	0.00795566	1.61212
PSD2	0.565322	4.83692	4.16523	6.3857e-05	0.00858163	1.57891
LOC100131963	-0.505768	2.96367	-4.16507	6.3896e-05	0.00858163	1.57754
ASCL1	0.624659	2.48883	4.16787	6.32259e-05	0.00858163	1.57466
PCBP2	0.378863	5.47294	4.16702	6.34293e-05	0.00858163	1.57424
SFXN5	0.521877	5.88716	4.16899	6.29594e-05	0.00858163	1.5736
LOC727900	-0.290028	5.07364	-4.16454	6.40238e-05	0.00858163	1.56672
PTRF	0.550952	6.97502	4.17585	6.13556e-05	0.00850899	1.56251
DUSP1	0.719579	5.84214	4.15791	6.56396e-05	0.00875632	1.53911
C3orf46	-0.370826	3.14333	-4.14761	6.82269e-05	0.00901561	1.52027
TOMM7	0.263679	8.85203	4.19541	5.69904e-05	0.00814555	1.50719
LOC643972	-0.548508	3.64488	-4.13851	7.05931e-05	0.0092411	1.49204
TMEM115	0.397431	5.28357	4.14022	7.01407e-05	0.00922499	1.48655
VEGFB	0.383461	4.19305	4.13655	7.11122e-05	0.00926575	1.48536
HEBP1	0.414997	4.01545	4.13185	7.23754e-05	0.00932997	1.46976
ELFN2	-0.542557	3.23829	-4.13038	7.2774e-05	0.00932997	1.46408
RPL38	0.293968	9.15182	4.18904	5.83779e-05	0.00825959	1.46144
LOC100129424	0.25786	8.33735	4.16485	6.39485e-05	0.00858163	1.43821
LRP4	0.51334	4.65853	4.12127	7.52949e-05	0.00958777	1.43174
FAU	0.295293	6.79007	4.12978	7.29372e-05	0.00932997	1.40527
RPL27	0.281449	8.29264	4.14985	6.76554e-05	0.00898245	1.38976
CITED1	-0.60439	1.96388	-4.11083	7.82868e-05	0.00987895	1.38792
MLF2	-0.344848	4.10594	-4.10739	7.9296e-05	0.00996143	1.38603
LOC653340	-0.733536	4.11482	-4.10335	8.05006e-05	0.0100676	1.37049
VAMP2	-0.51438	6.19831	-4.11492	7.71016e-05	0.00977341	1.36113
ZNF440	-0.242002	7.47057	-4.13079	7.26617e-05	0.00932997	1.35983
FUK	0.380943	4.00308	4.09615	8.26883e-05	0.010195	1.35068
MAGEB5	0.515235	1.64712	4.09616	8.26837e-05	0.010195	1.33602
LOC729974	-0.45476	0.492886	-4.09522	8.29751e-05	0.010195	1.33507
CPXM1	0.452187	4.25663	4.08665	8.56616e-05	0.0104336	1.31844
LOC100130511	-0.384104	5.0768	-4.08688	8.55884e-05	0.0104336	1.30178
C14orf159	0.283998	4.41185	4.07858	8.82667e-05	0.0107043	1.28987
FJX1	-0.446402	3.3934	-4.06817	9.17392e-05	0.0110144	1.25803
FBLN1	0.59633	3.91953	4.06451	9.29927e-05	0.0110855	1.24592
CHIC1	-0.234208	5.39638	-4.0674	9.20027e-05	0.0110144	1.23017
C11orf31	-0.482354	1.48757	-4.06334	9.33965e-05	0.0110865	1.22982
PRPS1	-0.273862	5.11112	-4.06141	9.40657e-05	0.0111188	1.2165
PPM1M	0.446108	4.07638	4.05447	9.65103e-05	0.0113123	1.21248
CCNG1	0.287626	5.02004	4.05741	9.54667e-05	0.011237	1.21092
RPL8	0.300032	8.54146	4.099	8.18135e-05	0.0101863	1.19487
LPP	0.337476	5.30695	4.0501	9.8083e-05	0.0114487	1.18128
MOBKL2A	0.498402	1.84911	4.04645	9.94138e-05	0.0115559	1.17486
CHST7	0.504679	3.83789	4.04104	0.000101417	0.0116867	1.16868
NDST4	-0.447693	0.379446	-4.04005	0.000101791	0.0116867	1.15639
PRKX	0.445225	3.33165	4.03597	0.000103334	0.0118155	1.15042
LOC646348	-0.266993	4.11146	-4.03108	0.000105213	0.0119142	1.13227
UCA1	-0.268994	6.18912	-4.04522	9.98649e-05	0.0115604	1.12892
TOB1	0.492846	3.92569	4.0267	0.000106924	0.0119142	1.12152
GPR158	-0.446293	4.76504	-4.02791	0.000106449	0.0119142	1.11001
PTPN3	-0.425145	2.90071	-4.02158	0.000108955	0.0119697	1.10371
C21orf2	0.343005	5.03565	4.02418	0.000107919	0.0119142	1.10035
LOC653658	0.271015	8.81065	4.07227	9.03564e-05	0.0109105	1.07968
HJURP	-0.50226	2.35338	-4.01426	0.000111926	0.0122004	1.07646
RASL12	0.765646	2.5887	4.01468	0.000111754	0.0122004	1.07506
FAM105B	0.390085	3.8684	4.00987	0.000113745	0.0122556	1.06644
LOC652771	-0.267064	6.17283	-4.0252	0.000107516	0.0119142	1.06193
IFI27L2	0.353153	5.03602	4.01246	0.000112669	0.0122337	1.06153
SNAPIN	0.260808	6.38713	4.02391	0.000108024	0.0119142	1.05996
CCDC72	0.23579	6.47441	4.02411	0.000107947	0.0119142	1.05669
AP2S1	-0.433841	3.32523	-4.00569	0.000115505	0.0123502	1.05298
TYROBP	0.716208	2.05143	4.00664	0.000115104	0.0123502	1.04704
FAM39E	0.352075	6.88442	4.02392	0.000108022	0.0119142	1.04113
LOC390595	0.513691	2.44895	4.00218	0.000117002	0.0123686	1.03457
LOC647264	0.475313	1.01044	4.00229	0.000116955	0.0123686	1.03412
PRDX6	0.468207	6.14765	4.01009	0.000113655	0.0122556	1.02606
ACSS1	0.528072	5.37686	4.00233	0.000116938	0.0123686	1.02267
LOC442676	-0.437002	2.6354	-3.99482	0.000120202	0.0126117	1.01542
NUP155	-0.519305	1.57836	-3.99629	0.000119555	0.012591	1.0141
DNAJA3	-0.230593	4.71626	-3.99286	0.000121067	0.0126551	0.99689
C14orf138	-0.443455	2.18726	-3.98547	0.000124382	0.0128577	0.982354
C1orf162	0.411909	4.42198	3.98234	0.000125817	0.0129583	0.972383
C19orf33	0.546008	1.09184	3.97793	0.000127857	0.0130722	0.955979
C9orf114	0.496179	2.24871	3.97033	0.000131454	0.0132466	0.931636
HIP2	-0.347935	5.48512	-3.97424	0.000129593	0.013197	0.914137
LOC100128892	0.739355	2.0713	3.96197	0.000135523	0.0135992	0.904279
LOC652869	-0.441148	0.920154	-3.96116	0.000135924	0.0135992	0.901432
ACACB	0.502412	6.54154	3.97334	0.00013002	0.013197	0.889269
RPS10	0.218512	9.17925	4.02519	0.000107517	0.0119142	0.883396
LOC642451	-0.339578	3.05342	-3.95198	0.000140541	0.0138727	0.878913
AHNAK	0.432602	7.1113	3.97813	0.000127764	0.0130722	0.87792
PTRH2	-0.340211	3.31539	-3.95126	0.000140911	0.0138727	0.876454
CRYL1	0.440789	4.58057	3.95082	0.000141134	0.0138727	0.867427
LOC100129902	0.42144	5.80005	3.95893	0.000137035	0.0136615	0.866018
RFTN2	0.478829	5.67353	3.95681	0.000138094	0.0137183	0.863653
LOC339290	0.448037	3.6887	3.94666	0.000143288	0.0139069	0.861696
TTBK2	-0.300614	4.22535	-3.94797	0.000142607	0.0139069	0.857608
LOC389105	0.512695	0.548926	3.94631	0.000143468	0.0139069	0.856635
LOC284230	0.258243	8.00294	3.9858	0.000124235	0.0128577	0.844359
FTO	-0.388307	4.01505	-3.94247	0.000145484	0.0140538	0.842131
LOC648057	-0.194383	7.20671	-3.97137	0.000130956	0.013244	0.832022
RBMS2	0.474225	1.45729	3.93827	0.000147719	0.0141235	0.828695
RPL5	0.191064	8.58125	3.99165	0.000121604	0.012664	0.817792
MRPS12	-0.455231	1.47973	-3.93459	0.000149703	0.0142646	0.817134
CCND1	0.615193	6.29309	3.94647	0.000143384	0.0139069	0.811738
IFT74	0.542783	1.37359	3.9324	0.000150898	0.0143297	0.810381
LOC401620	-0.278264	3.80775	-3.92885	0.000152855	0.0144178	0.801112
GABRG1	0.622287	5.25041	3.93112	0.0001516	0.0143477	0.792069
CD160	-0.521327	2.86766	-3.9229	0.000156181	0.014682	0.785548
BCDIN3D	0.430939	3.09805	3.91863	0.000158616	0.0148115	0.771222
PABPC1L	0.479678	1.56452	3.91988	0.000157898	0.0147938	0.770365
DDIT4	0.686287	6.8078	3.93937	0.00014713	0.0141154	0.76902
ADAR	0.485875	3.14052	3.91668	0.000159735	0.0148532	0.76509
TMEM150A	0.422126	3.4424	3.91408	0.000161245	0.0148606	0.757403
MIR548I1	-0.403415	4.13591	-3.91405	0.000161263	0.0148606	0.747937
B4GALT1	0.597724	3.5872	3.90915	0.000164145	0.0150761	0.741616
LOC651112	-0.276037	4.01347	-3.90824	0.000164684	0.0150761	0.732011
LOC729843	0.295255	5.82456	3.91601	0.000160122	0.0148532	0.721596
UBL3	-0.338813	4.74742	-3.90309	0.000167772	0.0151612	0.700577
GGNBP1	-0.413738	0.655316	-3.89433	0.000173154	0.0155472	0.690622
TEAD2	0.662003	4.83375	3.8926	0.00017424	0.0155948	0.676065
IQCK	0.396376	6.70399	3.9056	0.000166258	0.0150761	0.654885
RGMA	0.526033	3.12715	3.88022	0.000182172	0.0162011	0.649373
FKSG30	-0.298842	6.28985	-3.90187	0.000168511	0.015179	0.644909
LOC100130600	-0.517756	1.20537	-3.87715	0.000184194	0.0162776	0.635973
RPS27	0.324575	7.12192	3.90555	0.000166292	0.0150761	0.63212
LOC100133812	0.296515	7.26848	3.90688	0.000165495	0.0150761	0.627611
SCHIP1	-0.358678	4.49084	-3.87835	0.000183403	0.016259	0.626024
EFEMP2	0.435474	3.96552	3.87293	0.000187007	0.0164743	0.623619
TXNDC15	-0.313331	5.8073	-3.88497	0.000179089	0.0159777	0.609086
LAT	-0.432976	1.64749	-3.86607	0.000191671	0.0167273	0.601713
LOC648729	0.405146	4.90465	3.86735	0.00019079	0.0167273	0.590185
LRRC70	0.464727	0.873568	3.86127	0.000194991	0.0169117	0.58743
ADAD2	-0.794264	4.46219	-3.8662	0.000191581	0.0167273	0.582391
DSE	0.628546	3.47489	3.85548	0.00019908	0.017097	0.571387
ARX	-0.483935	2.48522	-3.85394	0.000200179	0.017097	0.566304
ADCY7	0.487554	2.47913	3.85437	0.000199871	0.017097	0.566121
LOC100133270	0.49914	2.75646	3.84857	0.000204058	0.0173754	0.548838
C3orf57	-0.553621	2.7426	-3.8476	0.000204769	0.0173831	0.546672
LOC729402	0.186142	9.71955	3.94013	0.000146727	0.0141154	0.540008
LOC648415	-0.38274	1.5986	-3.843	0.000208162	0.0175186	0.529563
LOC100128190	0.45547	0.689036	3.84131	0.000209421	0.0175186	0.525408
CYP2J2	0.343058	4.61467	3.84385	0.000207533	0.0175186	0.520188
LOC646853	-0.29252	3.93221	-3.83938	0.000210873	0.0175816	0.512267
SFRS12	0.272681	6.71478	3.86202	0.000194468	0.0169117	0.507917
SNAPC4	0.441356	4.42677	3.83596	0.000213461	0.0177445	0.499542
LOC402360	-0.316543	3.98546	-3.83491	0.000214265	0.0177587	0.496955
LOC642325	-0.377861	1.72342	-3.82991	0.000218115	0.0180158	0.489056
RPS13	0.361616	6.85418	3.85577	0.000198873	0.017097	0.482884
INPP5B	-0.405604	1.30671	-3.81922	0.000226576	0.0185594	0.455418
ROCK2	-0.297493	3.96632	-3.81568	0.000229446	0.0186852	0.436362
LOC728973	0.220083	7.77949	3.85905	0.000196549	0.0169942	0.434247
ICAM2	0.657214	1.4362	3.81215	0.000232345	0.0188119	0.433818
PEG3AS	-0.347437	6.60019	-3.84122	0.000209493	0.0175186	0.429358
LOC387930	0.351173	6.11227	3.82922	0.000218654	0.0180158	0.429073
IGSF8	-0.327019	3.94564	-3.81279	0.000231815	0.0188119	0.427294
AKR1C3	0.565675	3.90331	3.80876	0.000235163	0.0189851	0.421537
CARHSP1	0.462932	5.63208	3.82065	0.000225425	0.0185192	0.420669
UBE2C	-0.455611	0.963197	-3.80613	0.000237366	0.0190532	0.41497
FLJ45513	-0.444577	2.27811	-3.80235	0.000240576	0.0192278	0.404777
LOC100128372	0.384826	2.20082	3.8016	0.000241214	0.0192278	0.40144
LOC642892	0.323841	7.52142	3.84246	0.000208569	0.0175186	0.400377
SPRYD5	-0.458607	2.15782	-3.80071	0.000241971	0.0192278	0.399514
C1QTNF5	0.719811	3.01968	3.79921	0.000243264	0.0192509	0.395266
LOC100127905	-0.344911	4.23699	-3.80035	0.000242287	0.0192278	0.381966
CTDSP2	0.443562	4.56192	3.79298	0.000248695	0.0195097	0.360474
LOC651807	-0.43356	3.34323	-3.78874	0.000252453	0.0196451	0.359072
MLST8	0.428231	1.58614	3.78719	0.000253845	0.0196608	0.356445
SLC44A2	0.371539	3.6777	3.78695	0.000254058	0.0196608	0.354292
RSC1A1	-0.378444	3.6635	-3.78245	0.000258139	0.0199073	0.335657
TIMP3	0.571997	3.03394	3.77916	0.000261152	0.0199889	0.333134
SREBF1	0.647139	3.53625	3.77499	0.000265027	0.0202302	0.319044
PTPN21	0.479467	1.14688	3.77255	0.000267324	0.0202949	0.311797
CLSTN1	-0.289968	5.82525	-3.79148	0.000250018	0.0195097	0.305346
MIR599	0.495938	1.6404	3.77051	0.000269249	0.0203858	0.305186
KCNJ10	0.452015	6.71359	3.79506	0.000246869	0.0194263	0.29449
ZNF717	-0.364976	2.80704	-3.76678	0.000272819	0.0205451	0.294408
LOC100127999	0.297144	5.66289	3.78187	0.000258665	0.0199073	0.292283
CASP3	-0.320963	2.89976	-3.76579	0.000273775	0.0205617	0.291094
PGM1	0.350087	4.79262	3.77306	0.000266835	0.0202949	0.291032
TMED1	0.48978	1.68083	3.75588	0.000283498	0.0211221	0.260314
LARS	-0.194975	5.10767	-3.76692	0.000272677	0.0205451	0.254581
LOC653100	0.478054	2.39447	3.75216	0.000287229	0.0212406	0.249491
YJEFN3	-0.505625	0.898944	-3.75203	0.000287363	0.0212406	0.248619
LOC100134384	-0.49412	2.10068	-3.75112	0.000288275	0.0212519	0.24655
CHEK1	-0.411349	1.0956	-3.74942	0.000290005	0.021303	0.240591
LOC729776	0.421619	2.68449	3.74673	0.000292762	0.021303	0.233136
SLC16A14	-0.414863	1.99276	-3.74672	0.00029277	0.021303	0.232902
TTC23	0.37426	3.98464	3.74835	0.000291102	0.021303	0.230036
SOCS4	0.392565	3.52383	3.74544	0.000294094	0.0213439	0.226529
LOC643093	0.465678	2.00361	3.74352	0.000296077	0.0214323	0.222691
HTR2A	-0.316519	5.01392	-3.75626	0.000283114	0.0211221	0.221723
RC3H2	-0.306399	5.53455	-3.75832	0.000281072	0.0210533	0.210302
ZC3HAV1L	0.377314	3.22518	3.73521	0.000304835	0.0218405	0.196841
CNN3	0.444592	7.60262	3.77975	0.000260611	0.0199889	0.194383
RPTOR	-0.356827	2.80114	-3.73162	0.000308704	0.0218909	0.185949
FLJ30851	0.417268	1.89276	3.73107	0.000309295	0.0218909	0.184642
LCAT	0.611608	1.0352	3.73078	0.000309613	0.0218909	0.184047
MXRA7	0.307946	4.30669	3.73537	0.00030467	0.0218405	0.183139
CFLAR	0.465566	6.288	3.7529	0.000286482	0.0212406	0.178799
MPHOSPH8	-0.386185	3.31365	-3.73021	0.000310227	0.0218909	0.177425
LOC645899	0.192626	8.50605	3.79701	0.000245168	0.0193469	0.172644
DGCR10	-0.529965	2.01328	-3.72616	0.000314661	0.0220904	0.170112
LOC100133273	0.194759	9.28282	3.81697	0.000228396	0.0186539	0.169396
AMIGO1	-0.345509	2.94376	-3.72547	0.00031542	0.0220904	0.166331
LOC389342	0.293173	6.19725	3.74796	0.000291496	0.021303	0.163019
LOC391777	0.167684	9.05103	3.80629	0.000237232	0.0190532	0.154293
LOC100128533	-0.276384	4.01286	-3.72595	0.000314889	0.0220904	0.153536
LOC100133770	-0.418213	1.4485	-3.72066	0.000320774	0.0224094	0.152952
DHRS7B	-0.389628	4.73367	-3.73094	0.000309439	0.0218909	0.149202
GXYLT1	0.380882	3.14393	3.71758	0.000324245	0.0225395	0.143041
RBCK1	0.410731	3.69901	3.71791	0.000323872	0.0225395	0.139772
LOC649395	-0.262317	5.90086	-3.73862	0.000301214	0.0217479	0.133539
CTSH	0.494707	3.29326	3.71205	0.000330573	0.0228095	0.125639
LOC646531	0.294268	8.9463	3.79215	0.000249424	0.0195097	0.123242
DBI	0.389149	6.59232	3.73667	0.000303279	0.0218405	0.111151
LOC652801	0.426496	1.224	3.70659	0.000336933	0.0231417	0.110317
LOC100130950	-0.415046	0.934857	-3.70602	0.000337593	0.0231417	0.10854
LOC652427	0.499197	1.47222	3.70365	0.000340404	0.0231417	0.101334
DOLPP1	-0.418635	0.937694	-3.69947	0.0003454	0.0233158	0.0886736
KLF2	0.677778	5.8176	3.71637	0.000325621	0.0225791	0.0859832
POLR2F	0.381332	6.77558	3.73146	0.000308872	0.0218909	0.0850922
PTPRN	-0.601159	3.27252	-3.69787	0.000347329	0.0233335	0.0767004
LOC730176	-0.250828	4.56048	-3.70421	0.000339739	0.0231417	0.0724658
DNM1	-0.451181	4.49097	-3.703	0.00034117	0.0231417	0.0678058
FAT1	0.407336	5.12305	3.70473	0.000339127	0.0231417	0.0677093
LOC100132037	0.424529	4.10826	3.69648	0.000349013	0.0233905	0.0674856
LIPT1	0.492888	2.29119	3.69067	0.000356135	0.0235858	0.0621986
RPS5	0.314063	4.81361	3.70013	0.000344603	0.0233158	0.0609134
PDILT	0.441524	0.548325	3.6881	0.000359337	0.0237417	0.0544123
KLHDC8B	0.36809	3.97591	3.68726	0.000360387	0.023755	0.0409136
GATM	0.366006	5.33989	3.69489	0.000350947	0.0234082	0.0293213
MAPK9	-0.349904	5.83719	-3.70507	0.000338717	0.0231417	0.0278736
LOC644787	-0.406279	1.31351	-3.67771	0.000372544	0.0243277	0.0229386
TMEM140	0.405853	2.686	3.6777	0.00037255	0.0243277	0.0228226
CPLX1	-0.476494	5.00651	-3.6924	0.000354008	0.0235562	0.017985
GPR26	-0.873848	3.64556	-3.67881	0.000371116	0.0243277	0.00880157
SLC15A3	0.500094	0.911596	3.67298	0.000378705	0.024558	0.00876255
PRKCI	-0.350875	3.86678	-3.67514	0.000375881	0.0244314	-0.00161614
LOC100132939	-0.438897	0.958376	-3.66672	0.000387012	0.024815	-0.0101278
DKFZP586I1420	0.39319	2.52952	3.66599	0.000387983	0.024815	-0.012385
LASS1	0.408338	7.51334	3.71344	0.000328968	0.0227548	-0.0148633
ANXA3	0.584424	3.65628	3.66663	0.000387133	0.024815	-0.0159113
LOC144383	0.612375	2.89034	3.66155	0.000394002	0.0251087	-0.026216
USH2A	0.384834	0.68287	3.66128	0.000394368	0.0251087	-0.0265279
LOC100130553	0.37462	6.34377	3.68575	0.000362278	0.0238236	-0.0389896
RPS19BP1	0.515178	2.64161	3.65291	0.000405949	0.025671	-0.0518622
LOC651647	-0.422698	1.35264	-3.65154	0.000407866	0.0257341	-0.0556848
PELI2	0.552385	4.82897	3.66049	0.000395447	0.0251203	-0.0589563
PCID2	0.29175	5.5002	3.66674	0.000386978	0.024815	-0.0655868
LOC653773	0.264776	7.63834	3.69873	0.000346293	0.0233198	-0.07558
LOC650975	-0.3823	2.88112	-3.6457	0.000416177	0.0261893	-0.07668
LOC645481	-0.355766	1.98306	-3.64455	0.000417825	0.0261893	-0.0767294
LIG3	-0.365283	2.17084	-3.64152	0.000422213	0.0263427	-0.0860238
PINX1	-0.423485	1.75132	-3.63793	0.000427474	0.0265467	-0.0964726
GPR3	-0.438868	2.14332	-3.63469	0.000432266	0.0265624	-0.106528
LOC645039	0.399799	0.771149	3.63448	0.000432581	0.0265624	-0.106914
FAM43A	0.560659	2.80742	3.63452	0.000432523	0.0265624	-0.107387
ESAM	0.592951	3.09438	3.63443	0.000432659	0.0265624	-0.108697
LOC653506	0.406508	4.803	3.64451	0.000417884	0.0261893	-0.10975
LCP1	0.602564	2.85181	3.63257	0.000435438	0.026634	-0.113315
LOC100128096	-0.212388	7.80617	-3.69496	0.000350859	0.0234082	-0.118683
LOC729706	-0.228948	4.68863	-3.64352	0.000419315	0.0262203	-0.11942
KLF15	0.40104	4.05157	3.63399	0.00043332	0.0265624	-0.123341
FBXL20	-0.292121	4.28856	-3.63868	0.000426375	0.0265433	-0.12347
LOC100128771	0.408827	0.875617	3.62774	0.000442733	0.0269624	-0.127013
CPNE3	0.405297	3.12446	3.62776	0.000442697	0.0269624	-0.129466
LOC401358	0.438375	1.36085	3.62454	0.000447623	0.027098	-0.136384
PHF21A	0.221257	8.16875	3.69131	0.00035535	0.0235858	-0.141314
PFN2	-0.60264	0.838303	-3.62093	0.00045322	0.0273138	-0.147157
LOC728129	-0.435574	2.49114	-3.62036	0.0004541	0.0273138	-0.150553
LOC642365	-0.444146	0.474029	-3.61726	0.000458962	0.027473	-0.158256
ZNF324	0.318302	3.14071	3.61545	0.000461828	0.0275856	-0.166915
KIAA0889	-0.364213	4.29104	-3.62439	0.000447862	0.027098	-0.168402
HES1	0.490381	1.25834	3.61353	0.000464879	0.0276466	-0.169232
NBEAL1	0.46499	2.06632	3.61336	0.00046514	0.0276466	-0.169706
POLR2H	0.249667	6.01818	3.63735	0.000428326	0.0265467	-0.178929
HPCA	-0.499079	3.26025	-3.61294	0.000465809	0.0276466	-0.181228
FOXO4	0.499069	5.50042	3.62616	0.000445138	0.0270501	-0.187553
ZNF30	-0.456078	2.37705	-3.60676	0.000475791	0.0281198	-0.190775
PDRG1	-0.267586	4.03155	-3.61118	0.000468631	0.0277552	-0.200369
ZNF10	-0.299822	3.21888	-3.60411	0.000480119	0.0283159	-0.205573
ETFA	0.26561	5.37823	3.6202	0.000454353	0.0273138	-0.206016
RPS12	0.360848	7.63406	3.65455	0.000403644	0.025583	-0.212299
LOC285453	0.417461	1.00244	3.5969	0.000492117	0.0288419	-0.218739
C7orf68	0.462923	5.92313	3.61944	0.000455534	0.0273262	-0.225611
TRIM47	0.590225	2.28707	3.59436	0.000496401	0.028911	-0.226239
MXD4	0.460999	8.38343	3.66653	0.000387269	0.024815	-0.22767
LOC646195	0.181568	8.70561	3.67654	0.000374057	0.0243694	-0.236185
MAP3K1	0.343245	3.84535	3.59547	0.000494533	0.0288622	-0.236591
MRPL30	-0.442023	1.65732	-3.58943	0.000504845	0.0292101	-0.240767
SLC2A14	-0.384731	2.47784	-3.58893	0.000505708	0.0292101	-0.244194
HERC5	0.476431	2.83832	3.58688	0.000509249	0.0293541	-0.249872
SFXN1	-0.392764	3.60261	-3.59059	0.000502842	0.0291648	-0.254171
STXBP1	-0.420965	4.36001	-3.59689	0.000492127	0.0288419	-0.255311
CHKB	0.321195	3.63352	3.5854	0.000511839	0.0294428	-0.263259
C4orf28	-0.463102	2.04777	-3.58054	0.000520387	0.0297152	-0.267663
XPO5	-0.456478	1.69219	-3.5797	0.000521877	0.0297152	-0.26957
PCSK4	0.418509	3.25705	3.58021	0.000520973	0.0297152	-0.272953
RPL31	0.311779	8.99891	3.66872	0.000384339	0.024815	-0.281615
CDC42EP4	0.531933	6.02222	3.60132	0.000484739	0.0285283	-0.284335
KRT34	-0.387318	0.913287	-3.57461	0.000531006	0.0300159	-0.284441
AKAP6	-0.48958	3.47028	-3.57985	0.000521616	0.0297152	-0.284789
PRR16	-0.38384	1.70107	-3.57394	0.000532211	0.0300159	-0.286526
DSCR3	0.493366	1.98643	3.57353	0.000532958	0.0300159	-0.28764
ANTXR2	0.474966	3.47691	3.57319	0.000533588	0.0300159	-0.296191
C7orf61	0.444523	0.614833	3.56911	0.00054103	0.0302523	-0.301458
ATL3	0.417249	3.19155	3.57009	0.000539232	0.0302121	-0.302413
B4GALT3	0.369675	3.24208	3.56575	0.000547261	0.0304791	-0.31611
TRIL	0.546008	3.55632	3.56617	0.000546478	0.0304791	-0.317714
NDUFA9	-0.293083	4.3778	-3.57477	0.000530718	0.0300159	-0.321167
APOBEC3C	-0.347165	2.38517	-3.5617	0.00055483	0.0307783	-0.324322
AK3	0.356962	6.52271	3.59569	0.000494164	0.0288622	-0.329858
PKD2L1	-0.406054	2.244	-3.55752	0.000562775	0.0310346	-0.336209
ATP6V0E1	0.300087	5.4236	3.57758	0.000525664	0.0298701	-0.337946
C4B	0.724151	2.66672	3.55356	0.000570384	0.0312275	-0.34741
LOC646100	-0.359312	4.31638	-3.56389	0.000550731	0.0306115	-0.353258
KLK2	-0.493791	1.91712	-3.55112	0.000575125	0.0312275	-0.354202
LOC100130264	-0.407689	1.27505	-3.54983	0.000577642	0.0312275	-0.357245
LOC100129379	0.318825	6.27561	3.58275	0.000516477	0.0296487	-0.358466
GPR87	-0.365121	0.330232	-3.54949	0.000578307	0.0312275	-0.359052
CISD1	-0.395613	6.45858	-3.59071	0.000502645	0.0291648	-0.363038
C1orf152	0.486469	2.40311	3.54758	0.000582063	0.0312973	-0.364537
CCNK	0.345778	3.69977	3.55158	0.000574224	0.0312275	-0.365354
ARFGEF2	-0.474584	2.0032	-3.54322	0.000590712	0.0316409	-0.377585
C2orf28	0.236117	4.64368	3.55536	0.00056692	0.0311406	-0.37964
SALL3	0.683748	3.34888	3.54331	0.000590531	0.0316409	-0.382073
LDLRAD2	-0.38017	1.02804	-3.54025	0.000596684	0.0317693	-0.385334
LOC653297	-0.316845	2.57287	-3.53963	0.000597936	0.0317693	-0.390492
LOC728895	0.321145	4.75464	3.55155	0.000574285	0.0312275	-0.393219
C2orf32	-0.436843	2.25968	-3.53781	0.000601636	0.0317693	-0.394377
ATP1A2	0.572501	5.61031	3.55952	0.000558966	0.0309464	-0.394693
LOC644536	-0.337566	1.00577	-3.53698	0.000603315	0.0317693	-0.394915
LOC652115	-0.349417	2.29177	-3.5373	0.000602679	0.0317693	-0.395791
DUOX1	0.666067	2.30085	3.53613	0.000605059	0.0317727	-0.3978
LOC643771	-0.385747	1.11347	-3.53399	0.000609453	0.0317727	-0.403629
REXO1L5P	-0.405872	0.784134	-3.53309	0.000611318	0.0317727	-0.406483
PKNOX2	-0.440387	2.52204	-3.53363	0.000610204	0.0317727	-0.408335
PTAR1	0.316175	5.04703	3.54937	0.000578535	0.0312275	-0.409706
LOC401588	-0.341182	2.63751	-3.53225	0.000613044	0.0318034	-0.41286
TMEM35	-0.33922	2.49955	-3.53097	0.000615697	0.0318819	-0.415526
FLJ10213	0.356691	3.82374	3.53319	0.000611108	0.0317727	-0.42251
PALLD	0.470462	5.948	3.55079	0.000575757	0.0312275	-0.437611
LOC731954	0.482182	2.11951	3.52224	0.0006341	0.032714	-0.438202
BRI3P1	0.226611	5.64351	3.54791	0.000581413	0.0312973	-0.438848
LOC339843	-0.218535	4.57889	-3.5344	0.000608608	0.0317727	-0.448452
GAD2	-0.86994	2.28825	-3.51654	0.000646411	0.0331659	-0.458757
TACR3	-0.346599	2.22215	-3.51072	0.000659185	0.0336364	-0.473249
LOC100133478	0.392483	2.40182	3.5101	0.00066057	0.0336425	-0.474287
PPCDC	-0.244131	6.42555	-3.55177	0.000573864	0.0312275	-0.477123
BRI3	0.402947	3.26899	3.50959	0.000661706	0.0336425	-0.482163
LOC646162	0.47192	0.693062	3.50657	0.000668463	0.0337451	-0.484797
VAT1	0.281174	5.34389	3.52811	0.000621683	0.0321325	-0.485691
TMOD2	-0.293338	6.91919	-3.55848	0.00056094	0.0309944	-0.487753
LOC644305	-0.183472	5.96271	-3.53821	0.000600811	0.0317693	-0.492683
LOC100131905	0.338852	6.43194	3.54049	0.000596201	0.0317693	-0.49566
CHMP4B	-0.30401	4.51634	-3.5184	0.000642369	0.0330189	-0.495904
TEX9	0.475931	2.4126	3.50176	0.000679351	0.0341676	-0.498498
C17orf46	-0.335741	1.955	-3.49911	0.000685425	0.0343497	-0.506058
FGF2	0.556567	3.87489	3.50359	0.000675177	0.0340187	-0.509012
STRC	-0.374234	1.70488	-3.49764	0.000688818	0.0343967	-0.509813
SBNO1	-0.176142	6.02802	-3.53338	0.0006107	0.0317727	-0.510489
LRRTM2	-0.415027	1.68822	-3.49676	0.000690849	0.0344367	-0.512379
GJB3	-0.408577	1.60827	-3.49554	0.000693682	0.0345166	-0.515786
RPS19	0.271924	8.16762	3.57188	0.000535971	0.0300896	-0.517094
FAM118B	0.388497	3.38319	3.49802	0.000687933	0.0343967	-0.517876
VPS24	-0.222538	4.33245	-3.5067	0.000668177	0.0337451	-0.523456
LOC644319	-0.372452	2.2903	-3.49352	0.000698393	0.0346279	-0.523812
LOC648346	-0.386829	0.98015	-3.49198	0.00070201	0.0346845	-0.525913
SNORA58	-0.382808	2.05945	-3.49097	0.000704385	0.0347325	-0.530135
LOC100127946	-0.367212	2.59045	-3.49052	0.000705462	0.0347325	-0.534815
ZFX	0.559644	2.96999	3.48569	0.000716971	0.0349483	-0.548059
FOXH1	0.464526	2.01695	3.48433	0.00072024	0.0349848	-0.548219
N-PAC	0.343307	4.08108	3.49233	0.00070118	0.0346845	-0.549983
MOGAT2	0.396648	2.53435	3.48419	0.000720577	0.0349848	-0.550118
ARHGAP26	-0.416425	3.2488	-3.48812	0.000711139	0.0348515	-0.552103
RIN2	0.562315	4.60315	3.49495	0.000695066	0.0345241	-0.553923
LOC644262	0.456234	2.97788	3.4834	0.00072248	0.0350143	-0.555182
MFSD4	-0.542192	2.02153	-3.48188	0.000726152	0.0350143	-0.556756
LOC728211	0.439709	3.65762	3.48554	0.00071733	0.0349483	-0.558928
ARPP19	-0.222182	7.07521	-3.53788	0.000601498	0.0317693	-0.559297
CDY2B	-0.477236	1.70803	-3.48025	0.000730128	0.0350143	-0.560317
C21orf96	-0.345142	1.01285	-3.47935	0.000732325	0.0350143	-0.562418
MAPKAPK3	0.457077	3.20404	3.48167	0.000726663	0.0350143	-0.562664
SMTNL1	-0.301767	2.74807	-3.48133	0.000727491	0.0350143	-0.56287
LOC642808	-0.422656	3.88544	-3.48825	0.00071083	0.0348515	-0.56768
HNRNPA3P1	-0.198157	5.50765	-3.50653	0.000668542	0.0337451	-0.56803
LOC651436	0.298288	7.54885	3.53893	0.000599352	0.0317693	-0.570169
LOC100132717	-0.227413	5.63783	-3.50738	0.000666636	0.0337451	-0.572012
LOC646688	-0.225858	5.14551	-3.49955	0.000684406	0.0343497	-0.574375
LOC441632	-0.333862	2.54901	-3.47602	0.000740522	0.035161	-0.57642
LOC728764	0.530423	2.54158	3.47499	0.000743091	0.0351976	-0.576547
LOC730908	-0.448637	0.452866	-3.4747	0.000743806	0.0351976	-0.576724
TBC1D9B	0.406655	2.47772	3.47359	0.000746574	0.035269	-0.580548
CNOT4	-0.2462	3.51314	-3.47931	0.000732434	0.0350143	-0.581878
LOC729780	-0.265807	3.98056	-3.48106	0.000728157	0.0350143	-0.58942
LOC644743	0.518156	4.85082	3.48575	0.000716824	0.0349483	-0.590166
CRTAP	0.441976	2.82941	3.47044	0.000754449	0.0355365	-0.591609
TMEM69	0.428704	2.39312	3.46872	0.000758801	0.0356065	-0.594226
ZC3HAV1	0.505111	2.19829	3.46688	0.000763481	0.0357064	-0.59889
PAR5	-0.410685	4.9224	-3.48793	0.000711612	0.0348515	-0.60412
BMP6	0.481226	3.74158	3.46929	0.000757365	0.0355987	-0.607835
PPP1R15B	-0.270141	3.13409	-3.46497	0.000768367	0.0357559	-0.616146
TMX1	0.472867	4.21468	3.47032	0.000754772	0.0355365	-0.616704
LOC645636	-0.226631	4.85075	-3.48043	0.00072968	0.0350143	-0.62013
S100PBP	0.317788	3.85044	3.46519	0.000767786	0.0357559	-0.624338
CCDC24	0.443455	0.843823	3.45352	0.000798227	0.0364326	-0.637958
SIDT1	-0.429049	1.591	-3.45266	0.000800506	0.0364326	-0.639522
CTDSP1	0.446985	0.777185	3.45213	0.000801914	0.0364326	-0.642123
H1FNT	0.363166	0.804679	3.45195	0.000802418	0.0364326	-0.642475
TNNC2	-0.35499	3.51479	-3.45873	0.000784503	0.0361534	-0.643636
LOC646617	-0.34978	3.69671	-3.46012	0.000780885	0.0361026	-0.644249
TPI1	-0.252587	5.26049	-3.47731	0.000737344	0.035161	-0.646428
LOC648846	-0.359594	0.534773	-3.44997	0.000807712	0.0364967	-0.647897
LOC100129828	0.535355	3.12052	3.45086	0.000805332	0.0364967	-0.650674
LOC729973	-0.397045	0.857721	-3.44846	0.00081177	0.036561	-0.651499
SLC25A39	0.308547	4.22228	3.45867	0.000784653	0.0361534	-0.653717
C11orf46	-0.462434	1.85814	-3.4476	0.000814107	0.0365822	-0.654823
LOC728405	-0.456287	2.7524	-3.44996	0.000807737	0.0364967	-0.655175
RHPN2	0.473914	2.63577	3.44675	0.000816387	0.0365924	-0.658602
RPL37A	-0.318497	4.06525	-3.45791	0.00078665	0.0361859	-0.66116
YAP1	0.674888	2.44376	3.44533	0.000820264	0.0366071	-0.661423
CRYZL1	-0.451331	2.05741	-3.44376	0.000824545	0.0366248	-0.666659
LOC729903	0.206351	7.73218	3.51317	0.000653772	0.0334822	-0.666867
APOC3	0.387261	0.382877	3.44196	0.000829476	0.0367623	-0.672103
MAP3K7IP2	0.371696	4.98034	3.46008	0.000780972	0.0361026	-0.673804
RP5-1022P6.2	-0.524235	2.16551	-3.44048	0.000833576	0.0367623	-0.676977
LOC644887	0.411607	2.9321	3.44078	0.000832741	0.0367623	-0.678336
NECAP2	0.313666	4.69009	3.45469	0.00079512	0.0364326	-0.680478
FAM39DP	0.302446	6.36727	3.47653	0.000739266	0.035161	-0.687607
CDC5L	-0.211565	4.56632	-3.45408	0.000796749	0.0364326	-0.687641
FSD2	-0.360807	2.27464	-3.43582	0.000846556	0.0372299	-0.690433
SPARC	0.579735	4.54218	3.4457	0.000819262	0.0366071	-0.697242
LOXL2	0.382543	0.374164	3.42831	0.000867872	0.0378985	-0.711262
HCG4	0.300596	4.66312	3.44392	0.000824098	0.0366248	-0.71154
IFI27	0.675523	6.19229	3.46194	0.000776147	0.0359983	-0.712591
ADSS	-0.287952	6.0061	-3.46605	0.0007656	0.0357459	-0.716359
GNB2L1	0.187968	8.56551	3.52019	0.000638505	0.0328807	-0.716397
EIF2B2	0.37276	3.28673	3.428	0.000868785	0.0378985	-0.720152
HADHB	0.422994	3.86271	3.43117	0.000859698	0.0376895	-0.722561
CTSZ	0.46767	3.15834	3.42482	0.000877966	0.0381915	-0.726642
RPL28	-0.381928	1.82349	-3.42192	0.000886427	0.0384294	-0.72803
ZNF365	-0.718187	5.03717	-3.44898	0.00081036	0.0365562	-0.731527
TMEM54	0.440973	2.9003	3.42154	0.000887551	0.0384294	-0.733198
PRR14	0.263151	5.97552	3.45386	0.00079732	0.0364326	-0.736873
EBF4	0.377598	2.54946	3.41912	0.000894681	0.0385594	-0.737575
S100A6	0.27837	5.62517	3.44519	0.000820634	0.0366071	-0.746109
PHACTR4	0.326068	3.49317	3.41928	0.000894189	0.0385594	-0.749641
TMCO6	-0.355042	0.351218	-3.41352	0.000911373	0.0391206	-0.752734
LOC100128922	-0.375747	0.652156	-3.41281	0.0009135	0.0391206	-0.753858
N4BP1	-0.331204	1.80208	-3.4126	0.000914135	0.0391206	-0.754424
LOC392713	-0.292939	3.90274	-3.42218	0.000885663	0.0384294	-0.760378
LOC651192	-0.14799	9.94542	-3.55589	0.000565885	0.0311406	-0.761505
ATRN	-0.400732	2.7865	-3.41228	0.000915101	0.0391206	-0.763844
TMEM119	0.605638	0.95821	3.40919	0.00092449	0.0394196	-0.764767
CHD4	0.270184	4.90311	3.42762	0.000869877	0.0378985	-0.768851
LOC646358	-0.185541	5.63593	-3.44041	0.000833757	0.0367623	-0.77194
LOC342900	-0.515934	1.42236	-3.40581	0.00093484	0.0396797	-0.773171
ITGAM	0.443361	1.895	3.40506	0.000937174	0.0397186	-0.775272
SCARNA3	0.309797	3.72984	3.41196	0.000916082	0.0391206	-0.776422
HRH4	-0.259457	5.43208	-3.43476	0.000849536	0.0373024	-0.781031
THAP6	-0.327065	2.22395	-3.40277	0.000944254	0.0397591	-0.784449
LOC440575	0.190226	9.11996	3.51224	0.00065584	0.0335268	-0.793145
TPBG	-0.440717	0.758568	-3.39629	0.000964634	0.0402071	-0.80048
SPTAN1	-0.230368	6.18348	-3.4401	0.000834612	0.0367623	-0.802139
ABHD15	0.365378	0.791648	3.39582	0.000966106	0.0402071	-0.802882
LOC100129876	-0.435583	0.774488	-3.39501	0.000968691	0.0402071	-0.804066
FLJ46906	0.426757	1.96554	3.39397	0.000971994	0.0402207	-0.806826
ALDH9A1	0.353548	6.02253	3.42774	0.000869518	0.0378985	-0.814727
SNORA62	0.279195	3.99241	3.40068	0.000950794	0.0398736	-0.816598
SNTB1	0.438243	2.09315	3.38948	0.000986473	0.0405801	-0.819834
LOC645139	0.441528	1.80919	3.38747	0.000992997	0.0407289	-0.825026
LOC649821	0.224598	7.14206	3.44361	0.000824955	0.0366248	-0.835425
KCNE3	0.426875	1.21524	3.38245	0.0010095	0.0411748	-0.839692
LRRC8B	-0.565781	4.20624	-3.39973	0.000953775	0.0398792	-0.840693
C10orf33	0.468715	2.37112	3.38237	0.00100975	0.0411748	-0.840889
C1orf203	-0.317	1.71225	-3.38088	0.00101469	0.0412561	-0.844102
LOC100133163	0.290653	5.12791	3.40296	0.000943671	0.0397591	-0.849625
LOC100129553	0.292762	7.62224	3.44732	0.000814854	0.0365822	-0.85591
NUP43	0.246551	4.68235	3.3949	0.000969027	0.0402071	-0.856891
DCTN1	-0.365332	4.12627	-3.39124	0.000980769	0.0404643	-0.858966
G3BP1	0.448523	5.32623	3.39992	0.000953162	0.0398792	-0.863202
HAPLN4	-0.690435	1.82194	-3.37402	0.00103778	0.041997	-0.864959
LOC100133408	-0.719254	3.682	-3.38604	0.000997668	0.0408606	-0.865158
LOC100133362	-0.368988	0.627719	-3.37172	0.00104562	0.0420342	-0.870411
HCG26	0.397782	0.68982	3.37166	0.00104583	0.0420342	-0.871718
LYVE1	0.45199	1.0436	3.37046	0.00104994	0.0421348	-0.87402
SCFD2	0.404666	2.32756	3.36902	0.0010549	0.0421568	-0.878533
BAG3	0.832789	3.9835	3.37496	0.0010346	0.0419438	-0.882307
PHKG1	0.396666	0.965292	3.36648	0.00106371	0.0423879	-0.885389
CMTM6	0.379368	3.52004	3.37194	0.00104485	0.0420342	-0.885543
ZFYVE21	0.25703	5.28431	3.3922	0.000977674	0.0403961	-0.888329
SNRPG	0.261864	8.23667	3.45286	0.000799982	0.0364326	-0.890588
ANO6	0.45539	3.60685	3.37005	0.00105134	0.0421348	-0.892027
IL27RA	-0.311912	2.64713	-3.36439	0.00107098	0.0425568	-0.89764
RUNDC1	-0.305807	5.12069	-3.39052	0.000983109	0.0405012	-0.898803
C1orf66	0.382949	2.0532	3.36142	0.00108144	0.0429114	-0.898951
LZTR1	0.250295	4.33888	3.37369	0.00103891	0.041997	-0.906119
REPS2	-0.38473	4.68485	-3.38136	0.00101311	0.041252	-0.909034
TMEM116	0.373533	1.95994	3.35678	0.00109795	0.0433349	-0.911769
DEFB109P1	-0.314895	5.01031	-3.38357	0.00100577	0.0411323	-0.914576
LOC646819	0.242991	6.1657	3.3975	0.00096077	0.0401118	-0.914638
LOC646791	0.353014	1.58089	3.35531	0.00110322	0.0434069	-0.915488
LOC652525	0.400616	0.768111	3.3546	0.00110577	0.0434461	-0.919499
GAS1	0.501399	3.5595	3.35786	0.00109408	0.0432903	-0.925134
GNAQ	-0.243026	6.45206	-3.4039	0.000940746	0.0397591	-0.926028
CPNE5	-0.608117	2.7282	-3.35568	0.0011019	0.0434069	-0.926349
ZZEF1	0.355895	0.333065	3.35217	0.0011146	0.0437316	-0.927486
SFRP2	0.828482	2.17883	3.34943	0.00112456	0.0439994	-0.932687
LOC389404	0.292182	6.98888	3.40292	0.000943793	0.0397591	-0.944991
USP5	-0.294328	6.05866	-3.38882	0.000988612	0.0406085	-0.949651
GADD45G	0.64921	2.19951	3.34333	0.00114714	0.0447365	-0.949913
TRAM1	0.438518	3.96037	3.35155	0.00111684	0.0437583	-0.954456
HDAC9	-0.573699	2.26097	-3.34305	0.00114819	0.0447365	-0.955067
SRD5A3	-0.381391	0.951575	-3.34012	0.00115917	0.0449766	-0.958297
LOC650454	-0.371855	2.15531	-3.34054	0.00115759	0.0449766	-0.960059
NTN1	0.411891	1.16316	3.33922	0.0011626	0.045047	-0.961376
SLC16A7	-0.373496	1.30695	-3.3383	0.00116607	0.0450875	-0.963191
HIVEP2	-0.292412	7.09771	-3.406	0.000934256	0.0396797	-0.964012
ALDH18A1	0.401808	2.24311	3.33734	0.00116971	0.0450875	-0.967148
CDK2AP1	0.269323	7.99004	3.42043	0.000890793	0.0385103	-0.967476
LOC645174	0.192389	9.38921	3.46236	0.000775061	0.0359983	-0.974046
LOC400120	-0.555935	0.764293	-3.33374	0.0011835	0.0453336	-0.976395
LOC643327	0.414441	1.4674	3.33346	0.00118456	0.0453336	-0.976797
HIBADH	0.324169	5.06084	3.3581	0.00109321	0.0432903	-0.976967
LOC388720	0.172375	9.72356	3.46815	0.00076026	0.0356153	-0.992428
COG2	0.320058	3.73128	3.3363	0.00117368	0.0451021	-0.993152
COL22A1	0.496957	1.72857	3.32694	0.00120989	0.045866	-0.99493
LOC645981	0.48011	1.10715	3.32672	0.00121076	0.045866	-0.996595
MEIS3	-0.340633	2.52578	-3.32872	0.00120291	0.0458264	-0.996794
MIR544	-0.413441	0.605276	-3.32543	0.00121583	0.045866	-1.00028
LOC100134058	-0.429668	0.538769	-3.32548	0.00121565	0.045866	-1.00036
LOC654260	-0.314878	2.36621	-3.32593	0.00121386	0.045866	-1.00259
SIGLEC15	-0.390075	1.49935	-3.32342	0.00122379	0.045866	-1.00496
SLC1A3	0.454523	8.36766	3.41527	0.000906121	0.0389924	-1.00699
SLC16A9	0.680403	2.43134	3.32232	0.00122815	0.0458737	-1.00954
FNBP1L	0.349937	4.39315	3.33755	0.00116891	0.0450875	-1.01008
ALDH1L1	0.530666	4.34829	3.3352	0.00117786	0.0452009	-1.01187
LOC100133551	0.281563	7.58251	3.39453	0.000970229	0.0402071	-1.01214
FADS1	0.509606	3.75288	3.32851	0.00120376	0.0458264	-1.01314
LOC729779	0.409697	1.54479	3.31951	0.0012394	0.0462325	-1.01562
LOC728244	0.362032	6.54977	3.36821	0.00105768	0.0422078	-1.01884
SCAMP1	-0.346746	6.68695	-3.37795	0.00102448	0.0415941	-1.0212
dJ222E13.2	0.405387	0.356388	3.31735	0.00124808	0.0464944	-1.025
LOC728735	0.448254	1.6369	3.31605	0.00125337	0.0465402	-1.02522
MCART6	-0.413908	1.0057	-3.3158	0.00125438	0.0465402	-1.02605
CPE	0.511503	8.17934	3.40246	0.000945226	0.0397591	-1.02662
COL1A2	0.500664	2.17143	3.31538	0.00125608	0.0465402	-1.02801
SLC10A5	-0.570145	1.39136	-3.3145	0.00125966	0.0465402	-1.02986
SMAD4	0.482072	2.3539	3.31453	0.00125953	0.0465402	-1.03121
NBPF7	0.309198	4.11657	3.32649	0.00121166	0.045866	-1.03292
ASB3	0.344673	2.51099	3.31427	0.00126058	0.0465402	-1.03338
C16orf45	-0.336244	5.489	-3.34872	0.00112717	0.0440399	-1.03875
LOC643262	-0.476558	1.51814	-3.31112	0.00127351	0.0466963	-1.03937
TRIM56	0.491149	3.30537	3.31418	0.00126094	0.0465402	-1.04332
EVC	0.418452	2.09735	3.30965	0.00127957	0.0468575	-1.04378
LOC653079	0.453244	7.05294	3.36906	0.00105476	0.0421568	-1.04418
GNA13	0.327369	4.26752	3.32342	0.0012238	0.045866	-1.04647
LOC650311	0.359646	2.07377	3.30708	0.00129022	0.0469551	-1.05089
SFRP4	0.618385	2.08688	3.30699	0.00129062	0.0469551	-1.05098
LOC644431	0.409635	1.02661	3.30469	0.00130023	0.0469995	-1.05804
CDX4	0.367202	0.601912	3.30514	0.00129835	0.0469923	-1.05845
LOC649075	-0.308182	2.50302	-3.30586	0.00129534	0.0469923	-1.06025
VAMP3	0.283653	4.60341	3.32261	0.00122702	0.0458737	-1.06195
LOC100128572	-0.399071	0.962349	-3.30122	0.00131488	0.0472576	-1.06659
LOC100128750	-0.389345	1.33676	-3.30084	0.00131649	0.0472576	-1.06747
UNC5C	-0.247976	3.24999	-3.30774	0.00128751	0.0469551	-1.06895
CYB5D1	-0.369729	2.63469	-3.30345	0.00130546	0.047067	-1.06938
XKR9	-0.428646	1.48435	-3.29925	0.00132325	0.0472636	-1.07213
FLJ35776	-0.355144	1.93563	-3.29909	0.00132393	0.0472636	-1.07415
ZNF341	-0.379827	0.478858	-3.29898	0.00132441	0.0472636	-1.07441
C12orf8	-0.335585	2.56528	-3.30052	0.00131785	0.0472576	-1.0762
LZTS2	0.339818	1.1184	3.29703	0.00133277	0.0474888	-1.07883
RAP1B	0.3149	4.20411	3.3113	0.00127276	0.0466963	-1.07898
METAP2	0.221891	5.40717	3.32845	0.00120398	0.0458264	-1.08004
LOC729970	0.393016	3.43041	3.30239	0.00130993	0.0471675	-1.08018
BP75	-0.242962	4.88158	-3.32394	0.00122174	0.045866	-1.08056
LOC644914	0.297401	3.60256	3.30389	0.00130362	0.0470614	-1.0816
PLCE1	0.432239	1.27366	3.29519	0.00134071	0.047603	-1.08367
MRPS27	-0.207145	4.14318	-3.31165	0.00127131	0.0466963	-1.08554
CASC3	0.299832	6.26384	3.34058	0.00115746	0.0449766	-1.08559
LSM2	0.207298	7.00972	3.35668	0.0010983	0.0433349	-1.08642
MVD	-0.283995	3.91856	-3.30578	0.00129566	0.0469923	-1.09557
ENO3	0.397075	2.59398	3.29131	0.00135756	0.0480791	-1.09775
AMPH	-0.426291	5.20271	-3.3233	0.00122425	0.045866	-1.10097
LOC648000	0.278333	7.91311	3.37314	0.00104077	0.0420118	-1.1025
FAM49B	-0.391988	4.2075	-3.3074	0.00128892	0.0469551	-1.10362
COPG2	-0.515247	4.09169	-3.30554	0.00129668	0.0469923	-1.10686
LOC342892	-0.120524	10.794	-3.47627	0.000739904	0.035161	-1.11051
C20orf12	-0.3687	2.8276	-3.28895	0.00136792	0.0483241	-1.11332
CLDN15	-0.371376	1.22471	-3.28242	0.00139695	0.0488565	-1.11834
LOC100130564	-0.20699	6.48686	-3.33661	0.0011725	0.0451021	-1.12568
PAN2	0.514228	2.33989	3.27879	0.00141336	0.049246	-1.13016
LOC100131836	-0.53048	2.28852	-3.28032	0.0014064	0.0490647	-1.13018
HDAC5	0.34283	3.75382	3.28634	0.00137945	0.0485439	-1.13451
PDIA4	0.387847	1.69263	3.2764	0.00142425	0.0495638	-1.13495
ZNF148	0.20263	4.66809	3.29672	0.00133411	0.0474888	-1.14004
TSPAN4	0.413556	2.13145	3.27449	0.00143298	0.0497211	-1.14118
LOC100129191	-0.441581	3.53775	-3.28528	0.00138416	0.0485439	-1.1434
UHRF1BP1L	-0.237828	4.78235	-3.30021	0.00131918	0.0472576	-1.14428
MSL2	0.451829	5.71006	3.30869	0.00128356	0.0469421	-1.14553
LOC285556	-0.316174	2.0903	-3.27331	0.00143843	0.0497483	-1.14638
KDELC2	0.469791	2.86295	3.27425	0.00143409	0.0497211	-1.1476
FLJ43879	-0.332856	0.661104	-3.27192	0.00144483	0.0498466	-1.14856
DCLK1	-0.540671	5.04329	-3.29595	0.00133741	0.047546	-1.17496
ZNF587	-0.222454	4.56609	-3.28524	0.00138433	0.0485439	-1.17754
RPL18A	0.262616	7.19176	3.32889	0.00120225	0.0458264	-1.17863
RPLP2	0.196343	9.591	3.40121	0.000949127	0.0398633	-1.18168
H1F0	0.249479	7.11284	3.3232	0.00122467	0.045866	-1.19032
LOC652071	0.232131	7.74543	3.33724	0.00117008	0.0450875	-1.19722
LOC220686	-0.317391	4.38402	-3.27544	0.00142863	0.0496546	-1.19988
PCMTD1	0.263605	7.34195	3.32415	0.00122091	0.045866	-1.2033
WBP1	0.243467	5.70823	3.28688	0.00137707	0.0485439	-1.21352
FLJ38773	-0.31504	5.37998	-3.28352	0.00139203	0.0487453	-1.22127
PTBP1	0.288461	5.95893	3.2852	0.00138454	0.0485439	-1.22994
RAXL1	-0.162888	8.84717	-3.36516	0.0010683	0.0425104	-1.23322
HDDC2	0.202659	7.35658	3.31269	0.00126706	0.046643	-1.24033
SYP	-0.463427	5.31392	-3.27204	0.00144428	0.0498466	-1.25457
LOC100131718	-0.144447	10.3859	-3.40645	0.000932865	0.0396797	-1.27625
POLR3GL	0.268381	6.58191	3.2736	0.00143709	0.0497483	-1.2993
PHACTR3	0.254407	6.88954	3.28041	0.00140601	0.0490647	-1.29965
LOC440733	0.191337	7.23941	3.28552	0.00138311	0.0485439	-1.31137
LOC653737	0.171457	8.97081	3.31282	0.00126653	0.046643	-1.38417
LOC651987	-0.178399	8.70165	-3.29316	0.00134952	0.047855	-1.43358
LOC100128562	-0.16412	9.23991	-3.28985	0.00136398	0.0482455	-1.49762
