# Supplementary material for: Association between serum tricosanoic acid and cognitive function in older adults: findings from the NHANES and GEO databases
Source: Front Aging Neurosci. 2025 Mar 20;17:1534303. doi: 10.3389/fnagi.2025.1534303 (PMC11965615; doi:10.3389/fnagi.2025.1534303)
Supplement: Supplementary file 2 [file Table_2.xlsx]

## Sheet: Sheet1
pathway	nom.mean	AD.mean	t.value	p.value	changes
Fatty acid biosynthesis (unsaturated)	1.27e-07	2.58e-07	2.53414	0.013565	2.04064
Fatty acid elongation (odd-chain)	9.96e-08	1.66e-07	2.06196	0.042867	1.66276
Butanoate metabolism	6.68e-05	9.8e-05	2.47701	0.0162007	1.46702
Propanoate metabolism	3.97e-05	5.32e-05	3.15204	0.00234523	1.33897
C5-branched dibasic acid metabolism	0.000103597	0.000133882	2.87139	0.00635428	1.29234
Fructose and mannose metabolism	0.000105456	0.000130113	2.60383	0.0115569	1.23381
Inositol phosphate metabolism	7.75e-06	9.48e-06	3.42509	0.00138186	1.22402
Glycine, serine and threonine metabolism	0.000116235	0.000133917	2.35476	0.0223583	1.15212
Fatty acid elongation (even-chain)	4.18e-06	4.81e-06	2.77483	0.00776333	1.14966
Acylglycerides metabolism	5.65e-05	6.31e-05	2.0519	0.0477582	1.11731
Alkaloids biosynthesis	8.34e-09	3.59e-09	-2.08022	0.046241	-2.3257
