# Supplementary material for: Association between serum tricosanoic acid and cognitive function in older adults: findings from the NHANES and GEO databases
Source: Front Aging Neurosci. 2025 Mar 20;17:1534303. doi: 10.3389/fnagi.2025.1534303 (PMC11965615; doi:10.3389/fnagi.2025.1534303)
Supplement: Supplementary file 3 [file Table_3.xlsx]

## Sheet: Sheet1
nutrition	nom.mean	AD.mean	t.value	p.value	changes
Glutaconate	1.37391e-07	2.4446e-06	2.66134	0.00945864	17.793
D-glucarate	1.23052e-06	6.36335e-06	3.41941	0.000988969	5.17125
Glutaryl Carnitine	2.54432e-06	7.29565e-06	2.03662	0.045268	2.86743
2-methylcitrate	0.000170614	0.00046493	3.74272	0.000313334	2.72504
dimethylglycine	1.10876e-05	2.15271e-05	2.86757	0.00633328	1.94154
isobutyrylglycine	5.27603e-05	8.56569e-05	2.8993	0.0057796	1.62351
3-methylcrotonoylglycine	4.71775e-05	6.74849e-05	3.16178	0.00276948	1.43045
betaine	8.08418e-05	0.000107048	2.3293	0.0234263	1.32417
3-phosphoserine	0.000612253	0.000808754	2.24975	0.0291382	1.32095
D-glucitol	0.00148514	0.0019298	2.46234	0.0164739	1.29941
fatty acid pool	0.000488754	0.000634611	3.17663	0.00287373	1.29843
glyceraldehyde	5.35597e-05	6.77411e-05	2.21921	0.0318764	1.26478
oxalate	8.65652e-05	0.000108632	2.11518	0.0402163	1.25492
N-acetyl-L-asparagine	0.000616955	0.000760251	2.7176	0.00827739	1.23226
OAA	0.000157299	0.0001903	2.2092	0.0317662	1.2098
Glycylproline	0.000631819	0.0007469	2.18372	0.0346022	1.18214
L-Prolinylglycine	0.000629933	0.000744365	2.17456	0.0353366	1.18166
Leucylleucine	0.000585855	0.000682972	2.19332	0.0337577	1.16577
LacCer pool	7.05797e-05	8.13847e-05	2.39774	0.0202537	1.15309
fumarate	0.000309992	0.000347504	2.20349	0.0311864	1.12101
retinal	5.44e-08	3.23e-09	-2.21939	0.0292436	-16.8483
pentadecylic acid	1e-06	8.24e-08	-2.18985	0.0362144	-12.1923
glutathionyl-leukotriene C4	3.82e-10	3.25e-11	-2.22467	0.0321361	-11.7678
S-glutathionyl-ethacrynic acid	3.82e-10	3.25e-11	-2.22467	0.0321361	-11.7678
S-glutathionyl-2-4-dinitrobenzene	3.82e-10	3.25e-11	-2.22467	0.0321361	-11.7678
prostaglandin D1	2.62e-10	2.67e-11	-2.31673	0.0263338	-9.7958
prostaglandin D3	2.62e-10	2.67e-11	-2.31673	0.0263338	-9.7958
prostaglandin F2beta	2.62e-10	2.67e-11	-2.31673	0.0263338	-9.7958
Suberic Acid	6.86e-07	1.03e-07	-2.00048	0.0483741	-6.6765
tridecylic acid	2.91e-07	5.08e-08	-2.38087	0.0218068	-5.73115
dehydrocholic acid	1.37e-08	4.85e-09	-2.2336	0.0330031	-2.83722
hyocholic acid	1.37e-08	4.85e-09	-2.2336	0.0330031	-2.83722
beta-muricholic acid	1.38e-08	4.89e-09	-2.25694	0.031654	-2.82331
alpha-muricholic acid	1.38e-08	4.89e-09	-2.25694	0.031654	-2.82331
omega-muricholic acid	1.36e-08	4.94e-09	-2.22942	0.0333869	-2.76082
3-Hydroxy Trans7,10-Hexadecadienoyl Carnitine	3.3e-08	1.26e-08	-2.24217	0.0326457	-2.61495
20alpha-hydroxy-4-pregnen-3-one	4.47e-06	1.77e-06	-2.25021	0.0327702	-2.52875
3-Hydroxyhexadecanoylcarnitine	2.58e-08	1.03e-08	-2.15199	0.0395459	-2.49611
3-Hydroxyoctadecadienoylcarnitine	2.57e-08	1.04e-08	-2.14128	0.0404287	-2.47165
Tetradecenoyl Carnitine	1.29e-08	5.21e-09	-2.11154	0.0431521	-2.47036
Decenoyl Carnitine	1.29e-08	5.21e-09	-2.11154	0.0431521	-2.47036
Octenoyl Carnitine	1.29e-08	5.21e-09	-2.11154	0.0431521	-2.47036
Dodecenoyl Carnitine	1.29e-08	5.21e-09	-2.11154	0.0431521	-2.47036
Decadienoyl Carnitine	1.29e-08	5.21e-09	-2.11154	0.0431521	-2.47036
3-Hydroxy-Octadecenoyl Carnitine	4.29e-08	1.74e-08	-2.10023	0.0441931	-2.46129
3-Hydroxyhexadecenoylcarnitine	2.54e-08	1.04e-08	-2.09779	0.0444055	-2.45666
3-Hydroxyoctadecanoyl Carnitine	2.54e-08	1.04e-08	-2.1057	0.0436637	-2.44331
3-Hydroxy Tetradecenoyl-7-Carnitine	4.69e-08	1.94e-08	-2.08267	0.0458748	-2.425
3-Hydroxy Trans5,8Tetradecadienoyl Carnitine	5.25e-08	2.17e-08	-2.05519	0.0484649	-2.42146
tricosanoic acid	1.29e-07	6.37e-08	-2.25119	0.0302213	-2.01912
EPA	7.74e-07	3.85e-07	-2.23711	0.0334009	-2.00972
indoleacetate	1.46e-05	8.4e-06	-2.44777	0.0200266	-1.73304
lignocerate	2.58e-07	1.54e-07	-2.59568	0.0140338	-1.6712
5,10-methylene-THF	4.53e-05	2.72e-05	-2.22571	0.0339632	-1.66355
AKG	0.00038626	0.000241041	-2.26842	0.0311563	-1.60247
4-hydroxyphenyllactate	0.000300155	0.000188519	-2.31359	0.0253291	-1.59218
2-oxobutyrate	8.73e-06	6.6e-06	-2.6813	0.0118521	-1.32344
